# Supplementary material for: Time to use large-scale biobank databases in health policy and public health research
Source: Health Aff Sch. 2025 Aug 9;3(8):qxaf158. doi: 10.1093/haschl/qxaf158 (PMC12393043; doi:10.1093/haschl/qxaf158)
Supplement: qxaf158_Supplementary_Data [file qxaf158_supplementary_data.zip]

Archive with 3 entries (3 files):
- coi_disclosure Pagan.docx
- coi_disclosure Sur.docx
- coi_disclosure Wang.docx
